# Supplementary material for: Mycobacterium tuberculosis MarR family transcription factor Rv0737 regulates bacterial growth and lipid synthesis by targeting the sigL-rslA operon
Source: Front Microbiol. 2026 Mar 6;17:1727573. doi: 10.3389/fmicb.2026.1727573 (PMC13002591; doi:10.3389/fmicb.2026.1727573)
Supplement: Supplementary file 9 [file Table_1.xlsx]

## Sheet: Sheet1
Primer	Sequence of primer(5'-3')
Rv0737-pNIT-F	TTAGGATCCGTGGCCTCAGATAATCGCGAC
Rv0737-pNIT-R	CCATCGATTCAAAAGTCGCCGGCGTTGCG
Ms_1492-pET-R	CCCAAGCTTTCAGAAGTCACCCGAATTGC
Ms_1492 P1	TATAAGCTTGGTGATGTCGGCGCCCAC
Ms_1492 P2	AGATCTTTGGCGCGTGCCAGATCTATGGGATCCGTGTGG
Ms_1492 P3	AGATCTGGCACGCGCCAAAGATCTGAGTTCCGAGAATTTCCC
Ms_1492 P4	TTAACTAGTCCGTCTGCACCGGCAGCT
sigL-F	CGACGAGTGGACCGTGGTCACCGCC
sigL-R	GTCGCCGGTCAGGCGCAGCGCGTAT
hyg-F/R	ACATTATGTCAAGTCTGCAGGTCGT
hyg-F/R	GTCACAGCGGACCTCTATTCACAGG
Pks10F	CCGAACAACTCGACCCCATC
Pks10R	ATCTCGAATCCCTTGGTGCC
MS_0809R	GTGCGGCAGGAATCGGTA
whiB3F	TTGGCAGATGCGAGGACTTT
whiB3R	TTTCCTTCGCACGCATCTCA
pks2F	TTGCCATCATCGGAATGGCT
pks2R	GGGAATCTCGGTGACGAAGT
fadD28F	CCCGCAGTTCTGTCATAGGT
fadD28R	GGTCGGTGTCGTAGTCGATG
16s rRNAF	AAGCGCAAGTGACGGTATGT
16s rRNAR	ACAACGCGACAAACCACCTA
FabDF	CAGTCTGTAACGACCAGCGA
FabDR	ACGAGCTTCTCCATCGCATC
AccD6F	GCCCGACAGCAAGATTTTCG
AccD6R	CACCGGACTTCTTGTGGTGA
AcpMF	GCAGACCGAGGACAAGTACG
AcpMR	CGAGCTTCTGGATGTAGGCAA
katGF	AGTGGAAGCCCAAGGACAAC
katGR	GAGATCCGAGGTCAGCATCG
ftsZF	CATCGTGATCCCCAACGACC
ftsZR	GTGATCAGGTCGGTGATGCC
ftsLF	GCCAGTGACGTGTATTCGCT
ftsLR	ATGTGCTTCATTGCGACCGT
